# Supplementary material for: Loss of BRCA1 or BRCA2 markedly increases the rate of base substitution mutagenesis and has distinct effects on genomic deletions
Source: Oncogene. 2016 Jul 25;36(6):746–55. doi: 10.1038/onc.2016.243 (PMC5096687; doi:10.1038/onc.2016.243)
Supplement: Supplementary Table 1 [file onc2016243x4.xlsx]

## Sheet: Sheet1
Total number of SNVs identified in each individual clone
Genotype	Treatment	Clone 1	Clone 2	Clone 3		mean	S.D.	S.E.M.
WT	starting clone	4
BRCA1+/-	starting clone	1
BRCA1-/-	starting clone	5
BRCA2+/-	starting clone	1
BRCA2-/-	starting clone	2
PCNA[K164R]	starting clone	2
WT	mock	70	78	69		72	5	3
BRCA1+/-	mock	53	73			63	14	10
BRCA1-/-	mock	566	634	485		562	75	43
BRCA2+/-	mock	69	74	94		79	13	8
BRCA2-/-	mock	491	509	533		511	21	12
PCNA[K164R]	mock	43
WT	MMS	1397	2150	921		1489	620	358
BRCA1+/-	MMS	2539	1241	966		1582	840	485
BRCA1-/-	MMS	2600	2441	2201		2414	201	116
BRCA2+/-	MMS	1691	1566			1629	88	63
BRCA2-/-	MMS	2771	2904	3343		2986	324	187
PCNA[K164R]	MMS	2286
Total number of short insertions identified in each individual clone
Genotype	Treatment	Clone 1	Clone 2	Clone 3		mean	S.D.	S.E.M.
WT	starting clone	0
BRCA1+/-	starting clone	1
BRCA1-/-	starting clone	0
BRCA2+/-	starting clone	0
BRCA2-/-	starting clone	0
PCNA[K164R]	starting clone	0
WT	mock	3	5	6		4.7	1.5	0.9
BRCA1+/-	mock	4	6			5	1.4	1
BRCA1-/-	mock	9	7	8		8	1	0.6
BRCA2+/-	mock	2	2	4		2.7	1.2	0.7
BRCA2-/-	mock	13	7	11		10.3	3.1	1.8
PCNA[K164R]	mock	5
WT	MMS	2	4	7		5.5	2.5	1.5
BRCA1+/-	MMS	1	4	4		3	1.7	1
BRCA1-/-	MMS	8	9	5		7.3	2.1	1.2
BRCA2+/-	MMS	2	5			3.5	2.1	1.5
BRCA2-/-	MMS	15	13	7		11.7	4.2	2.4
PCNA[K164R]	MMS	3
Total number of short deletions identified in each individual clone
Genotype	Treatment	Clone 1	Clone 2	Clone 3		mean	S.D.	S.E.M.
WT	starting clone	0
BRCA1+/-	starting clone	0
BRCA1-/-	starting clone	1
BRCA2+/-	starting clone	0
BRCA2-/-	starting clone	0
PCNA[K164R]	starting clone	0
WT	mock	2	2	1		1.7	0.6	0.3
BRCA1+/-	mock	4	1			2.5	2.1	1.5
BRCA1-/-	mock	14	12	12		12.7	1.2	0.7
BRCA2+/-	mock	0	4	2		2	2	1.2
BRCA2-/-	mock	28	38	33		33	5	2.9
PCNA[K164R]	mock	7
WT	MMS	5	8	4		6	2.1	1.2
BRCA1+/-	MMS	9	13	6		9.3	3.5	2
BRCA1-/-	MMS	25	18	31		24.7	6.5	3.8
BRCA2+/-	MMS	6	12			9	4.2	3
BRCA2-/-	MMS	41	38	42		40.3	2.1	1.2
PCNA[K164R]	MMS	6
